# Supplementary material for: Evaluation of Multi-tRNA Synthetase Complex by Multiple Reaction Monitoring Mass Spectrometry Coupled with Size Exclusion Chromatography
Source: PLoS One. 2015 Nov 6;10(11):e0142253. doi: 10.1371/journal.pone.0142253 (PMC4636271; doi:10.1371/journal.pone.0142253)
Supplement: S1 Table — (XLSX) [file pone.0142253.s006.xlsx]

## Sheet: Sheet2
S1 Table. Experimentally optimized parameters of 38 surrogate peptides.
Gene name	Peptide sequence	lighta		heavyb		charge state		ion	DPc	CEd	CXPe
		Q1	Q3	Q1	Q3	Q1	Q3
AARS	GGYVLHIGTIYGDLK	535.959	595.309	538.631	603.323	3	1	y5	51	19	4
AARS	GGYVLHIGTIYGDLK	535.959	664.882	538.631	668.889	3	2	y12	51	19	14
AARS	GGYVLHIGTIYGDLK	535.959	615.348	538.631	619.355	3	2	y11	51	19	4
AARS	GLEVTDDSPK	530.761	890.41	534.769	898.424	2	1	y8	41	19	6
AARS	GLEVTDDSPK	530.761	761.368	534.769	769.382	2	1	y7	41	19	8
AARS	GLEVTDDSPK	530.761	662.299	534.769	670.313	2	1	y6	41	21	14
AIMP1	GAEADQIIEYLK	675.351	1021.56	679.358	1029.57	2	1	y8	91	27	44
AIMP1	GAEADQIIEYLK	675.351	665.387	679.358	673.401	2	1	y5	91	27	6
AIMP1	GAEADQIIEYLK	675.351	552.303	679.358	560.317	2	1	y4	91	27	10
AIMP1	GVPFEVK	388.221	619.345	392.228	627.359	2	1	y5	61	13	30
AIMP1	GVPFEVK	388.221	522.292	392.228	530.306	2	1	y4	61	21	24
AIMP1	GVPFEVK	388.221	310.176	392.228	314.183	2	2	y5	61	13	16
AIMP2	SC*ENLAPFNTALK	732.861	861.483	736.868	869.497	2	1	y8	116	29	38
AIMP2	SC*ENLAPFNTALK	732.861	790.446	736.868	798.46	2	1	y7	116	29	36
AIMP2	SC*ENLAPFNTALK	732.861	331.234	736.868	339.248	2	1	y3	116	45	16
AIMP2	SYGPAPGAGHVQEESNLSLQALESR	866.425	903.489	869.761	913.498	3	1	y8	171	39	40
AIMP2	SYGPAPGAGHVQEESNLSLQALESR	866.425	1061.53	869.761	1066.53	3	2	y20	171	37	44
AIMP2	SYGPAPGAGHVQEESNLSLQALESR	866.425	783.059	869.761	786.395	3	3	y23	171	31	32
AIMP2DX2	SYGPAPGAGHVQDYGALK	596.629	769.392	599.3	773.399	3	2	y16	71	21	8
AIMP2DX2	SYGPAPGAGHVQDYGALK	596.629	740.881	599.3	744.888	3	2	y15	71	21	10
AIMP2DX2	SYGPAPGAGHVQDYGALK	596.629	656.836	599.3	660.843	3	2	y13	71	27	6
AIMP2DX2	SYGPAPGAGHVQDYGALK	596.629	513.263	599.3	515.935	3	3	y16	71	21	10
AIMP2DX2	SYGPAPGAGHVQDYGALK	596.629	494.256	599.3	496.928	3	3	y15	71	23	10
AIMP3	AIVQQWLEYR	653.351	894.447	658.355	904.455	2	1	y6	121	29	40
AIMP3	AIVQQWLEYR	653.351	766.388	658.355	776.397	2	1	y5	121	29	34
AIMP3	AIVQQWLEYR	653.351	338.182	658.355	348.191	2	1	y2	121	41	16
AIMP3	FIVDLTVQEK	596.335	931.509	600.342	939.524	2	1	y8	96	23	4
AIMP3	FIVDLTVQEK	596.335	832.441	600.342	840.455	2	1	y7	96	25	18
AIMP3	FIVDLTVQEK	596.335	604.33	600.342	612.344	2	1	y5	96	23	6
CARS	APVDITGQFEK	602.814	937.463	606.821	945.477	2	1	y8	141	27	18
CARS	APVDITGQFEK	602.814	709.352	606.821	717.366	2	1	y6	141	29	14
CARS	APVDITGQFEK	602.814	567.295	606.821	571.303	2	2	y10	141	27	4
DARS	ADEVVWVR	487.259	658.404	492.263	668.412	2	1	y5	106	25	32
DARS	ADEVVWVR	487.259	559.335	492.263	569.343	2	1	y4	106	25	28
DARS	ADEVVWVR	487.259	460.267	492.263	470.275	2	1	y3	106	19	20
DARS	VFSIGPVFR	511.295	775.446	516.299	785.454	2	1	y7	71	21	36
DARS	VFSIGPVFR	511.295	575.33	516.299	585.338	2	1	y5	71	23	26
DARS	VFSIGPVFR	511.295	518.309	516.299	528.317	2	1	y4	71	23	24
EPRS	NSEPAGLETPEAK	671.828	1012.53	675.835	1020.54	2	1	y10	86	27	44
EPRS	NSEPAGLETPEAK	671.828	444.245	675.835	452.259	2	1	y4	86	41	20
EPRS	NSEPAGLETPEAK	671.828	506.769	675.835	510.776	2	2	y10	86	29	10
EPRS	YYTLFGR	460.237	593.341	465.241	603.349	2	1	y5	101	19	28
EPRS	YYTLFGR	460.237	492.293	465.241	502.301	2	1	y4	101	21	22
EPRS	YYTLFGR	460.237	379.209	465.241	389.217	2	1	y3	101	23	20
FARSA	SLQALGEVIEAELR	764.422	1015.54	769.427	1025.55	2	1	y9	131	31	46
FARSA	SLQALGEVIEAELR	764.422	730.409	769.427	740.418	2	1	y6	131	31	34
FARSA	SLQALGEVIEAELR	764.422	508.275	769.427	513.279	2	2	y9	131	27	20
FARSA	HWELTAEGEEIAR	514.251	674.347	517.587	684.355	3	1	y6	61	17	28
FARSA	HWELTAEGEEIAR	514.251	488.283	517.587	498.291	3	1	y4	61	21	24
FARSA	HWELTAEGEEIAR	514.251	359.24	517.587	369.248	3	1	y3	61	19	54
FARSB	ASEGPAFFPGR	568.28	791.42	573.284	801.428	2	1	y7	61	25	8
FARSB	ASEGPAFFPGR	568.28	476.262	573.284	486.27	2	1	y4	61	25	6
FARSB	ASEGPAFFPGR	568.28	329.193	573.284	339.201	2	1	y3	61	25	4
FARSB	NPGFEIIHGLLDR	494.268	573.335	497.605	583.344	3	1	y5	86	29	30
FARSB	NPGFEIIHGLLDR	494.268	468.785	497.605	473.789	3	2	y8	86	21	26
FARSB	NPGFEIIHGLLDR	494.268	456.254	497.605	459.59	3	3	y12	86	21	24
GARS	NNIIQTWR	522.783	816.473	527.787	826.481	2	1	y6	76	23	8
GARS	NNIIQTWR	522.783	703.389	527.787	713.397	2	1	y5	76	21	14
GARS	NNIIQTWR	522.783	590.305	527.787	600.313	2	1	y4	76	25	10
HARS	DQGGELLSLR	544.291	844.489	549.295	854.497	2	1	y8	51	25	8
HARS	DQGGELLSLR	544.291	488.319	549.295	498.327	2	1	y4	51	27	8
HARS	DQGGELLSLR	544.291	375.235	549.295	385.243	2	1	y3	51	25	6
HARS	VFDVIIR	431.263	762.451	436.267	772.459	2	1	y6	91	19	34
HARS	VFDVIIR	431.263	615.382	436.267	625.391	2	1	y5	91	19	28
HARS	VFDVIIR	431.263	500.355	436.267	510.364	2	1	y4	91	27	22
IARS	ESVDHLTIPSR	418.554	472.288	421.89	482.296	3	1	y4	96	17	20
IARS	ESVDHLTIPSR	418.554	359.204	421.89	369.212	3	1	y3	96	17	18
IARS	ESVDHLTIPSR	418.554	469.756	421.89	474.76	3	2	y8	96	15	26
IARS	FLIQNVLR	501.808	742.457	506.813	752.465	2	1	y6	101	23	34
IARS	FLIQNVLR	501.808	629.373	506.813	639.381	2	1	y5	101	25	28
IARS	FLIQNVLR	501.808	501.314	506.813	511.323	2	1	y4	101	25	24
KARS	LIFYDLR	470.269	713.362	475.273	723.37	2	1	y5	86	19	14
KARS	LIFYDLR	470.269	566.293	475.273	576.302	2	1	y4	86	21	28
KARS	LIFYDLR	470.269	357.184	475.273	362.189	2	2	y5	86	19	8
LARS	VFASELNAGIIK	631.361	1015.58	635.368	1023.59	2	1	y10	81	25	44
LARS	VFASELNAGIIK	631.361	944.541	635.368	952.555	2	1	y9	81	25	18
LARS	VFASELNAGIIK	631.361	728.467	635.368	736.481	2	1	y7	81	25	14
MARS	NNSELLNNLGNFINR	866.442	1061.55	871.446	1071.56	2	1	y9	166	43	52
MARS	NNSELLNNLGNFINR	866.442	833.463	871.446	843.471	2	1	y7	166	41	36
MARS	NNSELLNNLGNFINR	866.442	720.379	871.446	730.387	2	1	y6	166	37	34
MARS	TLPGSDWTPNAQFITR	902.455	1047.56	907.459	1057.57	2	1	y9	166	45	48
MARS	TLPGSDWTPNAQFITR	902.455	946.51	907.459	956.519	2	1	y8	166	47	42
MARS	TLPGSDWTPNAQFITR	902.455	795.389	907.459	800.393	2	2	y14	166	35	34
NARS	IGALEGYR	439.74	765.389	444.744	775.397	2	1	y7	106	21	34
NARS	IGALEGYR	439.74	708.368	444.744	718.376	2	1	y6	106	19	34
NARS	IGALEGYR	439.74	524.246	444.744	534.255	2	1	y4	106	21	24
QARS	LGYFSVDPDSHQGK	517.248	768.363	519.919	776.378	3	1	y7	66	25	34
QARS	LGYFSVDPDSHQGK	517.248	608.783	519.919	612.79	3	2	y11	66	19	6
QARS	LGYFSVDPDSHQGK	517.248	384.685	519.919	388.692	3	2	y7	66	23	8
QARS	NSALSAQLR	480.267	758.452	485.271	768.46	2	1	y7	111	21	34
QARS	NSALSAQLR	480.267	687.415	485.271	697.423	2	1	y6	111	21	32
QARS	NSALSAQLR	480.267	574.331	485.271	584.339	2	1	y5	111	21	26
RARS	LNDYIFSFDK	631.309	1034.48	635.316	1042.5	2	1	y8	91	25	46
RARS	LNDYIFSFDK	631.309	756.393	635.316	764.407	2	1	y6	91	27	14
RARS	LNDYIFSFDK	631.309	643.309	635.316	651.323	2	1	y5	91	27	6
SARS	YLIATSEQPIAALHR	561.646	777.473	564.982	787.481	3	1	y7	56	27	8
SARS	YLIATSEQPIAALHR	561.646	703.891	564.982	708.895	3	2	y13	56	19	4
SARS	YLIATSEQPIAALHR	561.646	647.349	564.982	652.353	3	2	y12	56	19	4
TARS	FLGDIEVWDQAEK	775.38	1004.47	779.387	1012.48	2	1	y8	141	33	44
TARS	FLGDIEVWDQAEK	775.38	875.426	779.387	883.44	2	1	y7	141	33	40
TARS	FLGDIEVWDQAEK	775.38	776.357	779.387	784.372	2	1	y6	141	33	34
TARSL2	NELSGTLSGLTR	624.333	1004.57	629.337	1014.58	2	1	y10	126	27	44
TARSL2	NELSGTLSGLTR	624.333	891.489	629.337	901.498	2	1	y9	126	29	38
TARSL2	NELSGTLSGLTR	624.333	804.457	629.337	814.466	2	1	y8	126	29	36
TARSL2	WLWSEVER	552.777	918.468	557.781	928.476	2	1	y7	86	27	18
TARSL2	WLWSEVER	552.777	805.384	557.781	815.392	2	1	y6	86	25	8
TARSL2	WLWSEVER	552.777	619.305	557.781	629.313	2	1	y5	86	29	26
VARS	EAFLQEVWK	575.301	689.362	579.308	697.376	2	1	y5	76	23	14
VARS	EAFLQEVWK	575.301	561.303	579.308	569.317	2	1	y4	76	23	4
VARS	EAFLQEVWK	575.301	333.192	579.308	341.206	2	1	y2	76	35	6
WARS	GIFGFTDSDC*IGK	708.827	1099.47	712.834	1107.49	2	1	y10	111	27	48
WARS	GIFGFTDSDC*IGK	708.827	895.383	712.834	903.397	2	1	y8	111	29	38
WARS	GIFGFTDSDC*IGK	708.827	623.774	712.834	627.781	2	2	y11	111	27	14
YARS	EYTLDVYR	529.761	766.409	534.765	776.418	2	1	y6	66	25	14
YARS	EYTLDVYR	529.761	552.278	534.765	562.286	2	1	y4	66	21	12
YARS	EYTLDVYR	529.761	338.182	534.765	348.191	2	1	y2	66	19	6
a Light peptides represent endogenous peptides.
b Heavy peptides represent SIS peptides.
c Declustering potential.
d Collisional energy.
e Collisional cell exit potential.
*: Carbamidomethylated cysteine
