# Supplementary material for: Evaluation of Multi-tRNA Synthetase Complex by Multiple Reaction Monitoring Mass Spectrometry Coupled with Size Exclusion Chromatography
Source: PLoS One. 2015 Nov 6;10(11):e0142253. doi: 10.1371/journal.pone.0142253 (PMC4636271; doi:10.1371/journal.pone.0142253)
Supplement: S2 Table — (XLSX) [file pone.0142253.s007.xlsx]

## Sheet: HEK 293T
S2 Table. The amount of endogenous ARS proteins in all fractions of HEK 293T
Gnen name	Sequence	Quantitative peptide	# of fractions																				CV (%)
			6	7	8	9	10	11	12	13	14	15	16	17	18	19	20	21	22	23	24	25
MARS	TLPGSDWTPNAQFITR	Y	27.5367	137.255	143.279a	101.257	77.2609	63.2742	42.2828	30.9876	27.0881	31.6964	42.954	55.7914	76.8819	59.592	38.3715	26.7631	13.5375	5.37421	3.58576	2.25953	2.88361
MARS	NNSELLNNLGNFINR	N	7.37595	50.1145	44.2128	30.7794	23.2079	20.4893	8.47398	7.60139	7.39059	9.29208	14.5072	20.4545	25.7814	21.3957	11.9972	9.63887	6.74565	3.74477	5.24406	4.55775	7.68332
KARS	LIFYDLR	Y	1.81321	1.97944	1.26907	2.17865	1.78377	0.216265	0.161509	0.129904	0.149839	0.197651	0.270966	0	0	0	0	0	0	0	0	0	2.90327
QARS	LGYFSVDPDSHQGK	Y	19.9322	129.439	131.538	97.0558	69.4458	34.4304	0	0	0	0	0	0	0	0	0	0	0	0	0	0	4.5074
QARS	NSALSAQLR	N	7.67245	48.94	48.0639	35.6751	25.007	6.90418	3.05414	2.33781	1.87739	1.66243	1.88905	3.47566	7.28061	9.49415	0	7.92705	11.8788	37.1111	65.244	47.1694	2.45023
DARS	VFSIGPVFR	Y	7.96542	40.0687	38.8428	34.7651	23.2565	4.01705	0	0	0	0	0	0.867654	2.49256	4.29704	7.11082	7.14539	4.99805	2.73692	1.74664	0.948655	1.83712
DARS	ADEVVWVR	N	19.8108	50.977	32.042	28.991	20.6187	19.2528	15.7648	11.1951	7.13753	5.3094	6.44509	5.73515	7.42132	9.9874	10.661	20.9922	18.2396	12.2762	10.7013	7.92434	4.49082
RARS	LNDYIFSFDK	Y	5.19489	39.5126	39.7706	29.1288	21.0734	12.3697	1.36949	0.856715	0.992533	1.59557	3.7499	6.68297	18.1616	31.4184	21.9681	18.4227	9.32709	3.4749	1.73334	0.906594	4.26353
IARS	ESVDHLTIPSR	Y	18.3442	103.145	115.293	98.0584	86.246	75.0054	19.4611	9.07847	10.1345	12.7688	17.516	15.1736	12.0247	8.4126	4.67612	3.63486	2.72076	1.68999	1.38129	0.991058	1.94541
IARS	FLIQNVLR	N	5.87157	36.2164	43.6321	43.5043	40.136	10.4842	0	0	0	0	0.440179	1.17253	2.40181	2.98792	1.19446	2.31209	1.80137	0	0	0	2.62385
EPRS	NSEPAGLETPEAK	Y	17.927	124.294	126.028	105.261	86.2121	78.6505	63.4562	48.7623	37.7874	34.6844	32.1392	22.1209	19.399	23.3783	19.8395	20.9174	14.7457	8.33338	6.82545	6.00867	3.33614
EPRS	YYTLFGR	N	2.04447	0.71702	0.693685	2.46394	4.39129	0.378661	0.067392	0.0736697	0.0539804	0.0879658	0.101038	0.410311	3.32158	6.47369	3.27446	5.67915	4.27132	5.2054	6.38406	4.57448	12.7199
LARS	VFASELNAGIIK	Y	3.01037	18.3778	21.4533	19.5255	16.8032	8.61309	0.254568	0.206027	0.197168	0.383003	1.67238	3.42099	3.69036	2.95447	1.32416	1.09248	0.700344	0.427354	0.30205	0.257247	2.59818
AIMP1	GAEADQIIEYLK	Y	25.6744	126.465	130.595	97.5669	71.9853	53.4153	30.1183	17.821	15.9803	14.5944	15.3716	11.0664	10.8235	8.43802	5.62997	6.05471	5.36781	3.48159	3.14312	2.36942	16.7529
AIMP1	GVPFEVK	N	34.7609	175.516	164.444	116.327	80.5946	65.9861	55.2556	35.6171	22.9139	17.0941	14.7833	11.9674	10.4727	8.66212	11.6751	25.3302	28.7103	27.9872	46.5262	54.3484	2.22658
AIMP2	SC*ENLAPFNTALK	Y	24.3307	124.998	117.016	89.4796	65.1438	46.2858	11.2809	5.43994	4.62243	5.81638	9.67223	10.0915	8.35875	6.53059	4.03141	4.11465	3.77863	2.08502	1.88019	1.35187	7.32252
AIMP2	SYGPAPGAGHVQEESNLSLQALESR	N	18.694	107.96	106.189	73.3019	47.025	37.199	24.4064	13.6519	7.23558	6.47931	6.29429	6.04526	6.85096	5.79093	3.51641	3.97285	2.91733	2.18691	2.00805	1.15678	24.6623
AIMP3	AIVQQWLEYR	Y	8.70471	48.1108	54.4004	45.5841	28.969	1.35043	0.491754	0.537179	0.49726	0.441203	0.744394	0.867812	2.97903	3.76806	2.35168	3.06674	2.53172	2.38887	2.6608	3.55985	7.63335
AIMP3	FIVDLTVQEK	N	11.5779	81.6769	75.0552	63.2594	46.3372	25.6649	4.08249	2.573	2.97618	5.93234	9.57032	11.2606	9.65502	8.31668	4.32126	4.30265	3.62029	2.99665	2.98836	3.24657	3.90712
AIMP2DX2	SYGPAPGAGHVQDYGALK	Y	0.753284	4.0723	3.24026	3.2028	2.21283	1.56986	0.576042	0	0	0	0	0	0	0	0	0	0	0	0	0	6.16913
TARSL2	WLWSEVER	Y	0.340776	1.75043	1.65461	1.32187	0.935722	0	0	0	0	0	0	0	0	0.541803	0.347048	0.399774	0.379802	0.487486	0.612115	0.828457	5.74103
TARSL2	NELSGTLSGLTR	N	1.2175	2.05949	2.78095	1.80757	1.83078	1.47567	1.48724	1.39331	2.0751	2.76882	2.44558	1.81342	1.32011	0.932279	0.791603	0.842083	0.840994	0.514388	0.420131	0.409184	9.50086
TARS	FLGDIEVWDQAEK	Y	0	0	0	0	0	0	0	49.264	196.499	306.446	288.239	165.056	84.2271	37.6504	0	0	0	0	0	0	5.4076
AARS	GLEVTDDSPK	Y	0	0	0	0	0	2.98833	3.1878	3.21031	5.254	49.0849	422.287	476.944	314.096	164.39	56.621	30.7055	12.9954	5.61987	3.75705	2.35121	2.04516
AARS	GGYVLHIGTIYGDLK	N	0	0	0	0	0	0	0	0	0	0	31.0304	133.294	167.042	130.13	47.4083	24.4294	8.75566	3.34464	0	0	5.13615
GARS	NNIIQTWR	Y	0	0	0	0	0	0	0	0	0	0	0.646714	1.10883	4.11441	6.85105	3.81581	2.97069	1.3798	0.652567	0.445489	0.296118	3.26361
CARS	APVDITGQFEK	Y	0.09072	0.277883	0.457526	0.724779	1.42832	2.78989	5.58457	15.5381	18.0859	15.5143	11.1567	5.99742	3.21096	1.66469	1.00251	1.16686	0.869046	0.397964	0.359546	0.261241	4.16537
SARS	YLIATSEQPIAALHR	Y	0	0.645291	0.693838	0.753983	0.923651	0.832277	0.716625	0.869252	2.7586	27.2182	88.0256	82.0927	62.9692	36.6537	12.6361	7.36167	3.01944	1.23782	0.809684	0.811886	2.41665
FARSA	HWELTAEGEEIAR	Y	6.0129	66.7536	72.8045	54.4868	45.9245	51.9257	53.1611	44.7442	41.8712	35.9422	34.1827	23.0081	18.364	13.0237	8.97085	10.83	12.0015	10.6739	8.59627	5.36884	5.57913
FARSA	SLQALGEVIEAELR	N	10.3261	114.989	136.783	109.512	81.518	85.9467	51.9466	26.2645	30.1209	38.9071	43.0788	39.768	24.9021	18.967	8.88342	11.547	15.3627	14.238	10.3515	5.14527	4.77621
FARSB	ASEGPAFFPGR	Y	4.12622	40.0064	41.1455	33.6075	18.9563	21.2258	4.53824	3.19304	3.00542	5.78323	22.3866	26.745	23.6267	20.4549	11.4645	10.0032	6.97226	4.613	4.77086	3.99826	4.0509
FARSB	NPGFEIIHGLLDR	N	0.73563	7.3797	6.61803	6.32148	4.10732	9.72456	30.7732	34.9983	23.3241	15.5588	10.0033	6.90212	5.04816	4.05373	2.54685	2.19283	1.54427	1.07658	1.15307	0.764052	4.45951
VARS	EAFLQEVWK	Y	1.86031	14.8319	25.9747	27.1952	24.0875	10.1969	1.14842	0.976292	0.932369	1.12463	2.6172	11.6683	16.8849	12.8079	5.36003	3.71103	1.93985	1.22439	0	0	4.13572
YARS	EYTLDVYR	Y	0	0	0	0	0	0	0	0	0	10.6027	156.613	255.615	253.555	188.845	56.0571	74.7826	43.71	21.5363	13.1646	7.05947	0.783035
WARS	GIFGFTDSDC*IGK	Y	0	0	0	0	0	0	0	0	0	0	23.4725	72.6029	77.8856	52.2365	20.2127	11.5102	4.91282	0	0	0	4.74923
NARS	IGALEGYR	Y	0	0	0	0	0	0	0	0	1.67999	2.88186	13.4928	27.6015	31.3378	20.9453	0	0	0	0	0	0	3.73839
HARS	DQGGELLSLR	Y	1.05007	6.1816	9.51804	9.23963	7.56654	6.59213	6.02511	5.00213	5.13583	24.0476	120.782	122.693	79.4163	42.9779	14.2076	7.72257	2.90164	1.01258	0	0	1.45767
HARS	VFDVIIR	N	0	0	0	0	0	0	0	0	0	4.18664	191.288	317.208	167.35	77.0595	25.329	12.2717	4.72982	0	0	0	2.11116
aBold showed the lagrest amount in 20 fractions of each protein.
*: Carbamidomethyl-cysteine
CV: Coefficient of Variation from duplicate measurements
