# Supplementary material for: Evaluation of Multi-tRNA Synthetase Complex by Multiple Reaction Monitoring Mass Spectrometry Coupled with Size Exclusion Chromatography
Source: PLoS One. 2015 Nov 6;10(11):e0142253. doi: 10.1371/journal.pone.0142253 (PMC4636271; doi:10.1371/journal.pone.0142253)
Supplement: S3 Table — (XLSX) [file pone.0142253.s008.xlsx]

## Sheet: KARSoe
S2 Table. The amount of endogenous ARS proteins in all fractions of KARSoe.
Gnen name	Sequence	Quantitative peptide	# of fractions																				CV (%)
			6	7	8	9	10	11	12	13	14	15	16	17	18	19	20	21	22	23	24	25
MARS	TLPGSDWTPNAQFITR	Y	99.1828	220.669a	206.568	147.482	114.136	92.5171	134.241	123.232	122.859	118.039	128.17	117.493	112.068	62.7794	40.8107	19.7807	11.3723	4.6515	2.92948	1.93621	2.7902
MARS	NNSELLNNLGNFINR	N	27.7183	56.4959	55.6954	40.083	31.2761	29.3582	29.8951	34.2514	35.0351	33.7148	36.3664	35.7303	30.3742	18.1462	13.1114	7.91392	5.90978	4.87289	5.68451	6.49154	7.17272
KARS	LIFYDLR	Y	40.4714	52.01	22.6695	43.5148	23.1638	21.0713	40.8737	47.1306	102.289	126.021	103.532	67.4442	54.8484	30.7059	21.3807	11.5217	7.79968	4.95994	4.24068	3.44766	5.25682
QARS	LGYFSVDPDSHQGK	Y	89.9691	230.767	217.424	141.319	104.513	76.1484	76.5691	51.2327	37.9085	29.1061	25.1805	23.8903	26.781	24.8889	20.344	0	0	0	0	0	5.46961
QARS	NSALSAQLR	N	28.4147	72.3252	69.9418	47.8843	32.7781	23.3698	27.4066	22.2975	15.9133	13.0126	12.7809	15.2472	16.4456	10.7921	8.96081	7.25992	18.7057	63.1707	90.8874	56.9756	3.7072
DARS	VFSIGPVFR	Y	46.1231	106.677	92.2578	70.0446	48.2515	33.5374	27.9627	18.9395	16.1453	14.794	15.3392	10.7757	11.902	10.2663	18.206	12.5215	7.38035	3.19598	1.57282	0.796649	6.07547
DARS	ADEVVWVR	N	63.0128	82.6538	33.2761	49.3186	31.4907	16.3009	19.8892	9.11749	8.8008	9.73751	9.44075	9.56886	10.0492	16.1465	29.3985	34.8721	28.9402	19.2172	14.7697	10.8148	5.81128
RARS	LNDYIFSFDK	Y	26.7542	71.2447	65.1294	44.7133	31.3349	21.7286	23.551	17.3639	16.7787	17.1011	12.9428	10.9128	17.9345	30.4804	33.651	19.4588	10.6387	4.82877	2.50494	1.33015	3.27125
IARS	ESVDHLTIPSR	Y	49.2839	124.991	142.252	109.409	95.0977	80.8723	115.681	85.2193	72.7036	73.5614	77.7052	55.1615	38.0257	19.7408	11.8014	5.80037	3.86684	2.47104	1.70592	1.19123	5.45339
IARS	FLIQNVLR	N	48.0467	116.412	122.329	98.0199	89.6996	72.8648	98.4113	71.1291	53.8312	41.0069	29.5409	16.1228	13.5855	7.49243	7.21231	4.91702	4.44931	2.78292	2.10934	1.38284	2.58153
EPRS	NSEPAGLETPEAK	Y	74.7697	188.493	183.203	135.343	111.559	85.2254	100.371	88.0695	74.8504	59.1453	43.2263	26.0393	23.2015	30.2166	39.367	28.4849	19.4046	11.6812	8.7043	8.17665	2.34488
EPRS	YYTLFGR	N	35.277	44.9378	10.3619	50.686	32.3387	32.4506	31.3908	33.1731	48.3894	47.5912	37.7818	26.7528	30.168	17.3341	23.1434	10.8611	8.51427	8.12509	9.13225	6.34809	6.61038
LARS	VFASELNAGIIK	Y	5.71216	15.9436	17.3136	13.9687	12.6595	11.0153	15.2961	14.0158	19.4378	46.811	56.3242	34.8605	21.2469	10.1686	5.12377	2.2014	1.12873	0.671166	0.412032	0.241384	3.28116
AIMP1	GAEADQIIEYLK	Y	77.032	198.925	178.832	120.191	89.3779	61.0595	58.3438	36.6948	23.7192	15.01	10.36	7.6146	7.07897	6.61656	5.12896	4.80512	5.83451	4.42771	3.34664	2.03675	6.91122
AIMP1	GVPFEVK	N	104.179	253.59	215.956	149.557	93.7407	63.3408	63.0552	36.3738	24.2572	16.098	10.9578	8.19425	7.57084	7.096	17.4984	32.7134	41.4223	48.9302	80.9924	89.6909	3.26364
AIMP2	SC*ENLAPFNTALK	Y	90.3685	229.907	191.369	136.548	98.5551	76.5971	76.0198	47.7145	31.962	25.063	19.9151	14.7691	11.4381	7.49794	4.91647	4.00863	2.9883	2.76013	1.61654	1.31347	4.19391
AIMP2	SYGPAPGAGHVQEESNLSLQALESR	N	82.4091	199.275	182.768	119.829	85.6705	56.2712	63.0154	33.7369	24.044	17.9292	14.1664	8.44284	8.05039	7.02646	6.39189	4.17877	3.33229	2.91118	2.637	1.51755	5.71808
AIMP3	AIVQQWLEYR	Y	49.4425	113.726	98.8579	75.3958	51.5864	34.0265	32.1648	21.9631	15.6478	12.8219	10.5564	6.9172	7.66601	6.40632	4.88758	3.21265	2.63391	2.16489	2.58273	3.56703	6.32499
AIMP3	FIVDLTVQEK	N	43.0873	103.187	96.0088	75.2972	51.2222	32.4931	25.8724	15.1027	11.8696	9.17536	9.54845	8.54977	7.61231	6.60572	4.41032	2.80817	2.5811	2.18449	2.29886	2.53746	6.70755
AIMP2DX2	SYGPAPGAGHVQDYGALK	Y	3.00049	6.93623	6.07149	4.75656	3.44868	2.86468	2.63785	2.65429	2.64977	2.15828	1.74077	1.51555	1.78349	0	0	0	0	0	0	0	6.79296
TARSL2	WLWSEVER	Y	1.26268	3.06588	3.03474	2.53141	2.05615	1.7534	2.01836	1.86712	1.59667	1.19357	0.845655	0.579398	0.745724	0.498691	0.507211	0.479169	0.427529	0.451462	0.408694	0.572274	9.91642
TARSL2	NELSGTLSGLTR	N	1.98983	4.06734	3.58828	2.75267	2.2476	1.69694	1.83276	2.28467	5.44352	4.51138	3.50851	2.70057	3.82219	1.71935	2.07796	1.41922	1.2723	0.787669	0.625561	0.487966	12.491
TARS	FLGDIEVWDQAEK	Y	0	13.7589	16.0046	14.4708	17.0211	14.6022	26.7937	141.786	558.192	633.866	410.872	214.781	96.6151	47.6199	21.8481	10.3398	8.79004	3.69205	3.04984	3.40488	4.25247
AARS	GLEVTDDSPK	Y	4.9648	8.13127	10.429	9.4773	10.9619	12.3903	22.5597	30.3512	32.7844	171.583	654.976	532.286	333.62	154.744	75.6251	29.0748	15.4717	8.00288	4.71423	2.52102	13.0308
AARS	GGYVLHIGTIYGDLK	N	3.05017	5.56383	7.64294	7.41576	9.64702	10.1546	19.816	21.7748	25.4333	124.086	438.555	384.189	262.095	120.922	62.1334	21.9544	11.3225	5.46406	3.07857	1.40367	4.67975
GARS	NNIIQTWR	Y	3.55815	6.38332	6.81863	7.96636	7.21705	9.82352	14.0696	20.2002	28.7556	34.3062	37.5595	40.4537	53.6658	30.3451	20.2478	9.1934	4.25029	1.79997	0.984488	0.60307	2.67611
CARS	APVDITGQFEK	Y	0	0	0	0	2.25127	3.50558	8.03936	25.2344	33.7627	24.5825	13.9969	6.99275	3.69719	1.80772	0	0	0	0	0	0	4.89587
SARS	YLIATSEQPIAALHR	Y	1.6932	3.04432	3.42692	3.37821	3.21548	3.453	3.65292	5.84208	18.8925	92.6198	147.239	112.904	97.3147	71.2173	42.5489	21.1431	10.439	4.56564	3.42001	2.85852	3.31516
FARSA	HWELTAEGEEIAR	Y	13.8262	28.382	30.9129	27.9457	35.3476	80.0319	219.205	224.423	166.444	112.09	61.1982	36.5919	24.9368	16.1339	16.8465	19.5473	39.1729	43.5307	31.1942	17.3439	5.41722
FARSA	SLQALGEVIEAELR	N	15.1079	29.1178	34.6931	34.9975	37.0373	86.2053	209.575	232.343	171.061	101.768	70.0174	45.803	32.1517	18.7701	13.0468	14.7639	35.3941	45.7262	32.6275	17.2355	26.0547
FARSB	ASEGPAFFPGR	Y	5.35475	13.231	16.6443	12.4752	11.0642	28.6675	70.6203	114.924	86.2622	72.9444	90.7006	68.6456	49.9659	47.9393	57.7245	38.6441	29.846	39.8741	66.2717	45.7734	4.55215
FARSB	NPGFEIIHGLLDR	N	2.17269	2.81426	2.89168	3.18982	2.63292	10.5032	24.7824	45.0172	35.4857	23.8775	15.3736	11.072	12.0756	14.9137	20.8677	13.4455	9.63906	13.1903	23.312	15.5878	2.87601
VARS	EAFLQEVWK	Y	4.4333	19.2405	32.2927	44.4784	36.9348	35.3626	49.495	41.798	38.7654	38.8283	53.9435	53.379	37.3287	19.6128	9.76974	4.42161	2.65273	0	0	0	2.07939
YARS	EYTLDVYR	Y	3.47855	6.44282	5.51976	5.81191	6.02586	4.72756	6.29985	7.3589	14.9688	165.591	531.122	507.851	418.792	278.3	177.649	100.095	61.4772	33.9606	20.12	11.3467	2.53718
WARS	GIFGFTDSDC*IGK	Y	0	0	0	0	3.96478	4.69281	5.4294	6.48527	8.8485	56.8161	172.771	176.49	115.076	58.6035	25.8924	14.1697	8.70954	0	0	0	5.79897
NARS	IGALEGYR	Y	2.85944	8.01682	7.42216	6.79081	5.57427	6.36014	12.9079	24.991	55.1853	110.327	126.405	83.8135	54.5262	24.7196	16.0708	8.27376	0	0	0	0	3.93626
HARS	DQGGELLSLR	Y	3.24563	13.7127	14.8434	14.8217	11.512	8.69244	7.50966	7.56914	10.5103	66.1325	236.145	214.966	142.821	69.8527	33.9347	13.7506	6.56002	3.02079	1.64369	1.08229	2.65475
HARS	VFDVIIR	N	0	0	0	0	0	0	0	0	4.75597	63.6291	266.537	253.579	166.308	78.7401	36.7661	13.5802	5.58884	3.07327	1.3851	0.887196	4.2123
aBold showed the lagrest amount in 20 fractions of each protein.
*: Carbamidomethyl-cysteine
CV: Coefficient of Variation from duplicate measurements
