# Supplementary material for: Evaluation of Multi-tRNA Synthetase Complex by Multiple Reaction Monitoring Mass Spectrometry Coupled with Size Exclusion Chromatography
Source: PLoS One. 2015 Nov 6;10(11):e0142253. doi: 10.1371/journal.pone.0142253 (PMC4636271; doi:10.1371/journal.pone.0142253)
Supplement: S4 Table — (XLSX) [file pone.0142253.s009.xlsx]

## Sheet: KARSoe-AP
S4 Table. The amount of endogenous ARS proteins in all fractions of KARSoe-AP.
Gnen name	Sequence	Quantitative peptide	# of fractions																				CV (%)
			6	7	8	9	10	11	12	13	14	15	16	17	18	19	20	21	22	23	24	25
MARS	TLPGSDWTPNAQFITR	Y	22.7233	47.3901	54.0151a	40.6281	25.1962	24.4622	20.4865	18.014	17.3037	16.5193	15.668	12.1576	9.08876	4.49685	8.63148	10.4184	7.88087	5.19728	4.02756	3.93149	6.78657
MARS	NNSELLNNLGNFINR	N	0	0	0	0	0	0	0	0	0	0	0	0	0	0	0	0	0	0	0	0	N.D
KARS	LIFYDLR	Y	13.6722	46.9455	47.7292	36.7329	32.179	40.755	179.755	264.538	239.285	134.276	69.6371	30.8668	23.3361	12.8767	18.5049	15.0413	10.7093	6.35013	6.471	5.95862	4.21256
QARS	LGYFSVDPDSHQGK	Y	23.1405	57.0868	49.2721	51.6476	35.849	34.3398	29.7188	24.3873	25.0178	21.4382	20.4743	19.9776	20.266	9.95369	18.7229	13.4965	10.4031	5.5569	5.44197	5.38255	12.7923
QARS	NSALSAQLR	N	6.10867	17.6819	17.2079	14.8842	9.54271	7.08363	7.43649	6.70814	5.96022	3.37662	2.37359	1.61622	1.65248	1.1757	2.95989	3.74671	3.72865	2.21941	2.23899	2.37171	4.24544
DARS	VFSIGPVFR	Y	8.97171	24.9035	23.5152	16.118	11.2546	7.24554	6.67953	5.11454	3.58023	1.6009	0.710571	0.383733	0.327175	0.404809	1.39476	3.25826	3.4426	1.85669	1.41409	1.06166	32.5516
DARS	ADEVVWVR	N	39.9704	118.527	110.107	77.4481	48.6369	29.5471	26.9131	21.4156	17.2355	12.7606	8.9041	6.06764	5.40514	5.56844	15.2517	16.8549	11.0957	5.37651	4.51606	4.02263	8.27085
RARS	LNDYIFSFDK	Y	3.0596	6.98218	7.44663	6.7767	5.08139	5.02858	4.10765	3.4851	2.69993	1.91345	1.93824	1.75211	1.9979	1.06196	1.94287	2.20438	1.3659	0.608375	0.529057	0.745312	17.6584
IARS	ESVDHLTIPSR	Y	6.73218	17.5608	17.4733	15.9924	8.47439	7.73064	7.83184	6.41933	5.40195	3.99614	3.53726	3.64066	3.46762	2.41701	4.17774	4.072	3.4084	1.74112	1.48967	1.47434	4.82781
IARS	FLIQNVLR	N	2.69138	10.0292	8.39309	7.00963	3.58648	2.62581	3.02783	2.1596	1.61969	0.588521	0.266357	0.150787	0.308636	0.336208	0.881687	1.73798	1.88915	1.0545	0.934036	0.987485	9.20865
EPRS	NSEPAGLETPEAK	Y	10.8927	26.483	24.0993	20.2578	12.2897	10.8239	10.0385	8.22666	7.87227	7.02954	6.39678	5.20709	4.27125	2.51045	5.03041	3.95764	3.08512	1.71508	1.4432	1.46119	3.738
EPRS	YYTLFGR	N	9.17044	19.0212	17.5158	14.3612	9.06644	7.70874	7.30477	5.67887	4.92203	1.98921	0.764141	0.366231	0.301956	0.233467	0.665838	1.77329	2.46248	1.57893	1.51838	1.23567	22.1745
LARS	VFASELNAGIIK	Y	1.42523	3.76821	3.56853	3.26489	2.06486	1.44427	1.4732	1.31135	2.47675	5.96419	8.13924	4.62043	3.69245	1.3641	1.64447	1.17233	0.70183	0.498292	0.358245	0.322091	6.51202
AIMP1	GAEADQIIEYLK	Y	51.264	94.1131	87.5072	57.7535	49.9459	35.7392	26.2366	25.1776	19.7848	17.3924	13.0164	11.0508	9.8086	4.56313	6.46387	8.54251	7.22193	3.80346	3.22532	0	15.0553
AIMP1	GVPFEVK	N	73.9896	139.911	129.942	105.515	78.6815	55.8436	48.4492	34.6779	27.8338	25.0084	18.9347	17.9383	16.3361	8.35308	16.582	13.9001	0	7.88065	7.6743	6.72183	4.05767
AIMP2	SC*ENLAPFNTALK	Y	21.535	47.6045	57.9169	45.5199	34.0857	28.7845	23.3566	20.9933	21.3357	14.4576	13.0614	11.5031	11.033	5.99331	11.4357	10.9494	6.12437	4.08686	3.49091	3.16873	6.67661
AIMP2	SYGPAPGAGHVQEESNLSLQALESR	N	18.3339	44.8326	46.782	41.3049	28.8453	22.6345	23.5753	19.8894	17.5179	10.6087	9.10883	8.16275	7.32163	4.64342	8.05706	0	0	2.98522	2.73435	0	9.23397
AIMP3	AIVQQWLEYR	Y	19.3639	48.2755	51.3108	33.2691	20.1604	11.8368	11.1476	8.90966	6.42204	5.26258	0	2.647	3.78154	1.79411	4.72559	3.92366	3.6097	2.67924	2.66517	2.18958	8.16713
AIMP3	FIVDLTVQEK	N	7.59797	5.968	13.0082	3.54664	1.13231	0	0	0	0	0	0	0	0.421768	0.838492	2.44674	0.943523	0.63705	0.272852	0.278507	0.320299	16.6263
AIMP2DX2	SYGPAPGAGHVQDYGALK	Y	0.296562	1.10098	0.88131	0.870573	0.321745	0.400301	0.379669	0.376906	0.269072	0.371059	0	0	0	0	0	0	0	0	0	0	24.5318
TARSL2	WLWSEVER	Y	0.36448	0.851235	0.853194	0.657709	0.732438	0.534099	0.415979	0.391465	0.345502	0.224956	0.211741	0.202142	0.164639	0.053959	0.241701	0.125625	0	0.077473	0	0	31.3793
TARSL2	NELSGTLSGLTR	N	0	0.583433	0.673544	0.501172	0.365946	0.315572	0.370633	0.254201	0.311952	0.240954	0.227096	0	0	0	0.12659	0	0	0.172566	0	0.180953	37.1287
TARS	FLGDIEVWDQAEK	Y	0	0	0	0	0	0	0	0	0	0	0	0	0	0	0	0	0	0	0	0	N.D
AARS	GLEVTDDSPK	Y	0	0	0	0	0	0	0	0	0	0.372822	1.34444	1.98292	1.79734	0.659283	0.630043	0	0	0	0	0	8.63157
AARS	GGYVLHIGTIYGDLK	N	0	0	0	0	0	0	0	0	0	0	0	0	1.49213	0.742673	0	0	0	0	0	0	17.7258
GARS	NNIIQTWR	Y	0	0	0	0	0	0	0	0	0	0.237528	0.191094	0	0	0	0.136689	0	0.066878	0.050089	0	0	37.2024
CARS	APVDITGQFEK	Y	0	0	0	0	0	0	0	0	0	0	0	0	0	0	0	0	0	0	0	0	N.D
SARS	YLIATSEQPIAALHR	Y	0	0	0	0	0	0	0	0	0	0	0.232	0	0	0	0	0	0	0	0	0	21.4813
FARSA	HWELTAEGEEIAR	Y	0	0	0	0	0	0	0	0	0	0	0	0	0	0	0	0	0	0	0	0	N.D
FARSA	SLQALGEVIEAELR	N	0	0	0	0	0	0	0	0	0	0	0	0	0	0	0	0	0	0	0	0	N.D
FARSB	ASEGPAFFPGR	Y	0	0	0	0	0	0	0	0	0	0	0	0	0	0	0	0	0	0	0	0	N.D
FARSB	NPGFEIIHGLLDR	N	0	0	0	0	0	0	0	0	0	0	0	0	0	0	0	0	0	0	0	0	N.D
VARS	EAFLQEVWK	Y	0	0	0	0	0	0	0	0	0	0	0	0	0	0	0	0	0	0	0	0	N.D
YARS	EYTLDVYR	Y	0	0	0	0	0	0	0	0	0	0.588472	1.02257	2.09285	3.4021	2.91184	3.964	2.96851	1.45545	0.842767	0.642782	0	17.2663
WARS	GIFGFTDSDC*IGK	Y	0	0	0	0	0	0	0	0	0	0	0.939899	0	0	0.639467	0	0	0	0	0	0	21.6163
NARS	IGALEGYR	Y	0	0	0	0	0	0	0	0	0.185028	0.510569	0.773344	0.638484	0	0.099537	0.164172	0.128198	0	0	0	0	36.2082
HARS	DQGGELLSLR	Y	0	0	0	0	0	0	0	0	0	0	0.699569	1.14595	0.588914	0.35795	0.334035	0	0.274022	0	0	0	19.3952
HARS	VFDVIIR	N	0	0	0	0	0	0	0	0	0	0	1.01838	1.08203	0.82174	0.229429	0	0	0	0	0	0	30.8626
aBold showed the lagrest amount in 20 fractions of each protein.
*: Carbamidomethyl-cysteine
CV: Coefficient of Variation from duplicate measurements
